# Supplementary material for: Remote Eradication of Bacteria on Orthopedic Implants via Delayed Delivery of Polycaprolactone Stabilized Polyvinylpyrrolidone Iodine
Source: J Funct Biomater. 2022 Oct 19;13(4):195. doi: 10.3390/jfb13040195 (PMC9589933; doi:10.3390/jfb13040195)
Supplement: Supplementary file 1 [file jfb-13-00195-s001.zip]

Archive with 1 entries (1 files):
- jfb-1956474-supplementary.pdf
